# Supplementary material for: Performance Evaluation for Repair of HSGc-C5 Carcinoma Cell Using Geant4-DNA
Source: Cancers (Basel). 2021 Nov 30;13(23):6046. doi: 10.3390/cancers13236046 (PMC8656964; doi:10.3390/cancers13236046)
Supplement: Supplementary file 1 [file cancers-13-06046-s001.zip]

Archive with 13 entries (12 files):
- .DS_Store
- ._.DS_Store
- ._DepthDose.csv
- ._FAR.csv
- ._SF.csv
- DepthDose.csv
- FAR.csv
- PaxHeader/
- PaxHeader/.DS_Store
- PaxHeader/DepthDose.csv
- PaxHeader/FAR.csv
- PaxHeader/SF.csv
- SF.csv
