# Supplementary material for: Performance Evaluation for Repair of HSGc-C5 Carcinoma Cell Using Geant4-DNA
Source: Cancers (Basel). 2021 Nov 30;13(23):6046. doi: 10.3390/cancers13236046 (PMC8656964; doi:10.3390/cancers13236046)
Supplement: Supplementary file 1 [file cancers-13-06046-s001.zip › DepthDose.csv]

PMMA-thickness[mm]	Dose (Gy)	StdDev (Gy)
0	1.00454E+00	4.96628E-04
10	1.16833E+00	1.18471E-03
15	1.28611E+00	2.13421E-03
20	1.46366E+00	3.16754E-03
25	1.78658E+00	9.84509E-04
26	1.87200E+00	5.02644E-03
27	2.00548E+00	1.73207E-03
28	2.15207E+00	1.53661E-03
29	2.35163E+00	9.90526E-04
30	2.70871E+00	4.65320E-03
31	3.19285E+00	8.48489E-03
32	4.22647E+00	2.91177E-03
33	5.07606E+00	6.35127E-03
34	4.12896E-01	2.17145E-03
35	1.33264E-02	1.02320E-03
