# Supplementary material for: Performance Evaluation for Repair of HSGc-C5 Carcinoma Cell Using Geant4-DNA
Source: Cancers (Basel). 2021 Nov 30;13(23):6046. doi: 10.3390/cancers13236046 (PMC8656964; doi:10.3390/cancers13236046)
Supplement: Supplementary file 1 [file cancers-13-06046-s001.zip › FAR.csv]

Cell	PMMAthick[mm]	Dose(Gy)	time(h)	FAR(%)	StdDev
HSG	0	200	0	1.000000	0
HSG	0	200	0.5	0.812400	0
HSG	0	200	1.0	0.767941	0
HSG	0	200	1.5	0.743716	0
HSG	0	200	2.0	0.728468	0
HSG	0	200	4.0	0.641700	0
HSG	0	200	6.0	0.571997	0
HSG	0	200	8.0	0.561532	0
HSG	0	200	12.0	0.462895	0
NB1	0	200	0	1.000000	0
NB1	0	200	0.5	0.996068	0
NB1	0	200	1.0	0.981223	0
NB1	0	200	1.5	0.929269	0
NB1	0	200	2.0	0.888570	0
NB1	0	200	4.0	0.691825	0
NB1	0	200	6.0	0.638591	0
NB1	0	200	8.0	0.577547	0
NB1	0	200	12.0	0.457554	0
