# Supplementary material for: Performance Evaluation for Repair of HSGc-C5 Carcinoma Cell Using Geant4-DNA
Source: Cancers (Basel). 2021 Nov 30;13(23):6046. doi: 10.3390/cancers13236046 (PMC8656964; doi:10.3390/cancers13236046)
Supplement: Supplementary file 1 [file cancers-13-06046-s001.zip › PaxHeader/FAR.csv]

30 mtime=1637303241.821440368
