# Supplementary material for: Performance Evaluation for Repair of HSGc-C5 Carcinoma Cell Using Geant4-DNA
Source: Cancers (Basel). 2021 Nov 30;13(23):6046. doi: 10.3390/cancers13236046 (PMC8656964; doi:10.3390/cancers13236046)
Supplement: Supplementary file 1 [file cancers-13-06046-s001.zip › SF.csv]

Cell	PMMAthick[mm]	Dose(Gy)	SF	StdDev
HSG	0	0	1	0
HSG	0	1	0.881412637	0.026606657
HSG	0	2	0.704233381	0.014093273
HSG	0	3	0.476499304	0.01895309
HSG	0	5	0.151965841	0.010577385
HSG	0	7	0.037395974	0.001346806
HSG	32	0	1	0
HSG	32	1	0.821666667	0.003527668
HSG	32	2	0.596666667	0.012251984
HSG	32	3	0.414333333	0.009386752
HSG	32	4	0.171666667	0.002728451
HSG	32	6	0.040233333	0.000290593
NB1	0	0	1	0
NB1	0	1	0.592705474	0.02186393
NB1	0	2	0.311225171	0.02073617
NB1	0	3	0.157036435	0.005543305
NB1	0	4	0.082732388	0.003486279
NB1	0	6	0.016152722	0.000132951
NB1	32	0	1	0
NB1	32	1	0.549666667	0.015169414
NB1	32	2	0.252333333	0.004055175
NB1	32	3	0.125333333	0.004666667
NB1	32	4	0.0693	0.00087178
NB1	32	5	0.0166	0.000450925
